# Supplementary material for: Responses of Lowland Rice Genotypes under Terminal Water Stress and Identification of Drought Tolerance to Stabilize Rice Productivity in Southern Thailand
Source: Plants (Basel). 2021 Nov 24;10(12):2565. doi: 10.3390/plants10122565 (PMC8706981; doi:10.3390/plants10122565)
Supplement: Supplementary file 1 [file plants-10-02565-s001.zip]

Archive with 1 entries (1 files):
- plants-1410390-supplementary.pdf
